# Supplementary material for: Whole genome scanning and association mapping identified a significant association between growth and a SNP in the IFABP-a gene of the Asian seabass
Source: BMC Genomics. 2013 May 1;14:295. doi: 10.1186/1471-2164-14-295 (PMC3653795; doi:10.1186/1471-2164-14-295)
Supplement: Additional file 1: Table S1 — Primer information for the SNP markers used in linkage mapping and gene expression analysis by quantitative RT-PCR. [file 1471-2164-14-295-S1.xls]

## Sheet: Sheet2
	Supplementary Table 1. Primer information for the SNP markers used in linkage mapping and gene expression analysis by quantitative RT-PCR
Linkage group	Locus	GenBank accession no.	Gene description	Position (cM)	gDNA sequence (5'-3') containing SNP	Paternal genotype	Maternal genotype	Adjacent sequences (a 'N' show SNP position)	Primer (5’-3’, forward)	Primer (5’-3’, reverse)	PCR Tm	PCR Product Length (bp)
LG1	MYST1SNP504	KC577810	Myostatin	26.18	CCACACGATGGCGCTATCTCCTCATGTGCTACAACCAGGTTTCACCAGCAAGGATTTGAAGAAATCCTGGACCAGGGATTTTCTTGATCTCCGCTGATTTTACTTTTCCGTTCAGGAGATCATGCATCTCCACTTTTGACGTTTACGTGAATCGATAATCCCGCATCTCACAAATAAACCCGACCTTAACAAACTACACCAACAGAAATAATCAGACTGACATTCGATCAGATCATTATTCTTATTTTTCCTCTTGTGTGAAATTTACTCCCACATCGATGCATCGATCCATATACTGTTCACGGCCATCCCTCAACAGACTTATCATGTCCGTGGTTAATGTAAATATGACAAACAGTTTATTTTGAAATGTTTTCTTTTGGATGGGGGTGTGGAGGG…	CC	CA	CAGGACTGTAGATATTGCACACAGTTCAGTCTGnGCCCCTGTGCGCATTGCCCAATCAC	TCACGGCCATCCCTCAACAGACTTATCA	CTCGACCAGTACGACGTG	55	879
LG1	MYST1SNP832	KC577810	Myostatin	26.416	CCACACGATGGCGCTATCTCCTCATGTGCTACAACCAGGTTTCACCAGCAAGGATTTGAAGAAATCCTGGACCAGGGATTTTCTTGATCTCCGCTGATTTTACTTTTCCGTTCAGGAGATCATGCATCTCCACTTTTGACGTTTACGTGAATCGATAATCCCGCATCTCACAAATAAACCCGACCTTAACAAACTACACCAACAGAAATAATCAGACTGACATTCGATCAGATCATTATTCTTATTTTTCCTCTTGTGTGAAATTTACTCCCACATCGATGCATCGATCCATATACTGTTCACGGCCATCCCTCAACAGACTTATCATGTCCGTGGTTAATGTAAATATGACAAACAGTTTATTTTGAAATGTTTTCTTTTGGATGGGGGTGTGGAGGG…	AA	AT	GGATCTTTTTTCTGAATCAAACTTCACACCGTnGAGACAATGCATCTGTCTCAGATT	AGCAACCGTTCATGGAGGTGAAGATC	AGGTCATCATGTACTTTTGCCATAC	55	1378
LG3	IG2F2BP3	KC577802	Growth factor 2 mRNA binding protein 3	5.701	CCTGTTCATTCCAGCGCTTGCGGTGGGAGCATCATCGGAAAACAGGGTCAACACATCAAACAGCTGTCACACTTTGCTGGAGCCTCAATCAAGGTGAGTGACGGACAGGTGGTGAAGCTCTGAATCTAAACGATAATGTGTCGACGCCGGCTGTCTTCCCGTTGTCACTTGACTGATAGGAACTGGAAGAATAAGTGATGGTTGCCGTTTTTTAATGCTGGCTGTCTGCTCTCCTTCAGATTGCCCCTGCAGAAGGAATGGATGCCAAACAGAGGATGGTCATCATTGTCGGACCGCCAGAGGCTCAGTTTAAGGTGCTGTACCTTCACAGCTGTATAACACATAAAACACTGTTGGTAGAAATAAAAGAACGGAGCCACATAGTTAAATTTGATGGTA…	CT	CC	GATGGTTGCNGTTTTTT	GGAGGACACCCAGAGTCAGAGACG	GGGAACCTTGATGTGAGCCTCCAG	55	288
LG3	APOE-SNP1	KC577806	Apolipoprotein E	35.381	CAGAGANCTGCAGCAGCTGGNTGANAAACTCCGCGAGCACATGGTCGAGGCCCGGGACCAGATGGACAAG TACACCCAGGAGCTGCAGACCATGATGGAGCAGAACGCCGAAGACGTCAGAGCCAGGGTCACCGCCTACA CCCGCAAGCTGAAGAAACGCCTCAGCAAGGACACACAGGAGATCAAGAGGTGAGTGGAGCACGGAGGCGA CACTGAGGGAGGCGGAGNNCGATGGGGAACTCTGTCCAGTAAGAGGCTCGGATGGTTTTACTAACAAAAC TTATTGAGTTTTATTGGGAGAATTTTAAAGAAGAGCAGTTTGATTTTGCAGGTGCTTACTAACACATACT AATCTACTCTGTGTTTTAACTCTAATTGATTTTTTGATTGTCTT…	TG	TG	ACTCACAAACANAACACACATAATAA	TGGTGCCTGAGAAATTAACATTGG	GTAAGGCTCGAAACGCGTCTTCAT	55	517
LG3	APOE-SNP2	KC577806	Apolipoprotein E	36.457	CAGAGANCTGCAGCAGCTGGNTGANAAACTCCGCGAGCACATGGTCGAGGCCCGGGACCAGATGGACAAG TACACCCAGGAGCTGCAGACCATGATGGAGCAGAACGCCGAAGACGTCAGAGCCAGGGTCACCGCCTACA CCCGCAAGCTGAAGAAACGCCTCAGCAAGGACACACAGGAGATCAAGAGGTGAGTGGAGCACGGAGGCGA CACTGAGGGAGGCGGAGNNCGATGGGGAACTCTGTCCAGTAAGAGGCTCGGATGGTTTTACTAACAAAAC TTATTGAGTTTTATTGGGAGAATTTTAAAGAAGAGCAGTTTGATTTTGCAGGTGCTTACTAACACATACT AATCTACTCTGTGTTTTAACTCTAATTGATTTTTTGATTGTCTT…	CT	TT	GCCTCATTCCGTGTNATATAATA	TGGTGCCTGAGAAATTAACATTGG	GTAAGGCTCGAAACGCGTCTTCAT	55	517
LG4	FABP6-SNP1	KC577799	Fatty acid binding protein 6, ileal	9.237	TTATACTCAGCATCTCACTGGATCATTAGAGTCATTTATGCTACANTTCTGCAGCTCAGGAGAAGCATTA GCTAACGAGAAAAAACGTAGAGTACTGCCTAAAGTTTGATGTTGATGTGATGATCTCCAAGTGTTACACA GACAAGTTTCTGCTTTTTGGAAACTCTCAAGATTGAACTTCTAAATTCTAGGAAAATTGAATAAGTTCCT ATTTTTCTGTCTGTCTCTAGACCTCCAAAGCTGGCTCTGTGGTGCTGAAGAGAACCAGCAAGAAGATCTA AGTGCTGACTGACTCTGGACCTCTTTAACAGTTACAATACAGACCTNAGAACTAAAGCTACAGCAATTAA TAAACTAAGATATAATACTAACATGAATCTATGTTTCTGTCTAG…	AG	AG	TGCAGAANTGTAGC	ACTGGATCATTAGAGTCATTTATGCTAC	AAAATTACACATCATCCTTAAAATGGTA	53	437
LG5	IFABP-a-snp1245	JX678843	Fatty acid-binding protein, intestinal	0	GGACTCCTCACTGCAGAGTTGTCCACTTCACCCTCACAGCCACCATGACCTTCAACGGCACCTGGAAGATCGATCGCAGTGAAAACTATGAGAAATTCATGGAACAGATGGGTGAGTGGTGTTAAACTGCTGATAATCTGCTTTAGTTAAAGGTGTTTCTCAGGCACCTGGTATTTGATGCAGTGCTAGGAATATTACACTGTGATATTATTACACTTTTTTACTATGTCTATTCCTTGTGTAAAAAGATGACCACAATATTACAGAGACCTGATAAAGCCACTGATAGAGCACTGACAATGTCACATTTTATAAAGATTGCTGCTTTTAAGTCAGACTGTCATTTATGCAGCAAACTGATAATCATTCATTTTTACTTGTTCAAATTTTTAACCATTT…	GC	CC	ATAACAAnAAGAATCGTCCA	CCTCACTGCAGAGTTGTCCACTTC	TGGCAGTTACAGCATGGCTTTATTAC	55	1771
LG5	IFABP-a-snp1550	JX678843	Fatty acid-binding protein, intestinal	0.18	GGACTCCTCACTGCAGAGTTGTCCACTTCACCCTCACAGCCACCATGACCTTCAACGGCACCTGGAAGATCGATCGCAGTGAAAACTATGAGAAATTCATGGAACAGATGGGTGAGTGGTGTTAAACTGCTGATAATCTGCTTTAGTTAAAGGTGTTTCTCAGGCACCTGGTATTTGATGCAGTGCTAGGAATATTACACTGTGATATTATTACACTTTTTTACTATGTCTATTCCTTGTGTAAAAAGATGACCACAATATTACAGAGACCTGATAAAGCCACTGATAGAGCACTGACAATGTCACATTTTATAAAGATTGCTGCTTTTAAGTCAGACTGTCATTTATGCAGCAAACTGATAATCATTCATTTTTACTTGTTCAAATTTTTAACCATTT…	TG	TG	GAAATTnAATCTGACATCAT	CCTCACTGCAGAGTTGTCCACTTC	TGGCAGTTACAGCATGGCTTTATTAC	55	1771
LG6	2-TNNC2	KC577812	Troponin C type 2 (fast)	34.204	TGGNNGAGANCATCGAGGAGGTCGATGAGGACGGTGAGCGACGGATGACGGTGTATCTCTGACAGTAGAACAGTCTCTGCCTATATTGTGCGCGACTGTCTTTACACACACACAATGCAAAACAACAAACAATATCTACCACTTGGTCTTCTGCCTGGTTCTGATTTAAACTGCACAAATCAGTCAAATATAGTTTTGGGGTTCGTGCGTAAAACTGTGCGCAAGTACCACCGCGCTGCAGGAGCGCGTGCAGTGTATTGGGTTGATCATTGTTAATCGATCATGTGGCTTATTGTTTACSCTCAGGTAGCGGTACCATCGACTTCGAGGAGTTCTTGGTCATGATGGTGAGGCTGCTAAAGGAGGACCAGGCCGGCAAGAGCGAGGAGGAGTTGGCAG…	TT	TC	CAAATATAGTTNTGGGG	TGCCTATATTGTGCGCGACTGTCT	TTGCCGGCCTGGTCCTCCTTTAG	55	302
LG8	2-FADD	KC577804	Acyl-coenzyme A (CoA) synthetase	11.302	GTGTCACACATCTAGTTACCAGCGTGGAGCTNCTTGAGAGTAAACTGAAAGTGAGTTAATCCCGTACAGCACGCTATCAGATCCACTCATTTTGAGTAGAAGGGGAGCAATGATCAAGCTTTTCTTATAAAACATCTTGTCTGTCTCCATAACCAGCCTTAATAATCATCATAAGAGGATCGTTGGCGACTTAACACATAACTTCATTAACATCAAACTTGGTATGGAGGAAAAGAGACATTGTAAATTGCRGGCCCCTGAGGCCATATGGACAAATGAATAGATGAATACAGCATCTGTTAAGATGTCTTTAAATTGGACAGGAGACATACTGTACTCCATGAAAAAAGGAACGGCCTGCAGTGTTACTGTATACTTTTAAAGCTAGTGTGGGGCACT…	AG	AA	AAATTGCNGGCCCC	GTTAATCCCGTACAGCACGCTATC	GCATCTTTATCTAGTGCCCCACAC	55	357
LG11	GCDH	KC577813	glutaryl-CoA dehydrogenase	5.2	ACAGAGATGAAGGTAAAAAACTTTGCATTAGTTCNAATTAATTCATTTATTTATTCACACATAATGTACAATTTACATGTCTACGAGTATTTATCCAAATGACAATGTCTCTTAATGAGGTCTGATCCGTAATGAGCGCAACAATCATTGTCATAGTCTTTCAGTATTCCACAGGGAAATTGTGTCAGAGATGGGAGAGATGGGTGTCCTGGGCCCAACCATCAAAGGTACATATCATTCTGATGAAACACAGTGTGCTTATTGTGTCATTTTGTTGTAACGTTATAAAGTTTCACCATACTTTTATTTTACAACTGCCAAATTTCTCTCACATAAATGCCTTGTGGACTTTAGTCATCTGCACNACTGTACCTGTATTAGTTGTTTGTTTTTGAGAGA…	CA	CC	TCTGATNCGTAAT	CCTCGCATCCTGATGGCAAACA	TTGGGGAGGTACTTCTCTTTCTGC	55	260
LG12	AMCASE-SNP1	KC577805	Acidic mammalian chitinase	0	TGAAGTGAACGTTCCCCCTCAAGTTATTTTTTCTACAGTCCCTAGTGTCTACTTACTGTGTTGAAATAGA TTAGGTCACCAAAATCCTCTGAGCCACGGAACAGAGGGCTGTTGTGTCCAGTGAACTGTTCCCAAGTTCC ATGGAAGTCGTAGGTCATCACATTGATGAAGTCCAGCTCCCTGGGAATAGGGAGAAACAGAAATACCAAT TTCAAAAACCTTTCCAGAGTTCCCAGTTGTCTTCAAGTATTCAAGGAGGCACACTCACTTGGCAATCTCA GCAATTTCATATCCACCATCGATGGTTCCCTTGCCAGCAGACACAGCAGCAGTCAGCATGAGCTGAGGAT TGCCAGTGGCCTTGGCTTCAGCTGCAAAGGCTGCAACGAGTTCC…	CT	TT	TGGTATTTCTGNTTCTCCCTAT	AAAATCCTCTGAGCCACGGAACA	TCCCCCAGAGGACAAACAGAGGT	58	464
LG13	SP-SNP1	KC577814	Selenoprotein Pa	11.684	AGGCTACCAGGTATAGGTGCCCAGATATCTGTCAGCCAGTGTTTACTTTGACCTCTTGTCCTGCACTTTAAGAAAAAGCATGACATTACATTGCACCCTTTGAGTCCTAAATATGTCGCAAAGCTGAGTTCACTGACACTAGGTAACTTTGATTGCTCCTCTCTGAGCAGATTGGACAGCCTGCGCCAGAAACTGGAAGGTCAGGGTTTGAAGGATGTGGTCTACATTGTTGTCAACCACCAGGGGGAGGAAGCACAG	AT	AA	TATTTnGGACTCAAA	GTGCAGGCGCTGTGCTTCCT	ATGGGCCGGGTGACAGTGG	58	325
LG14	IFABP-b-SNP188	JX678844	Fatty acid-binding protein, intestinal	13.78	CAATCCCACGGTCTGCTAGTGCTTCATCACCAGCTGCCCTCAACCCGACAAGCCCCGCAGCCATGGCGTTCAATGGAACCTGGAAAGTCGACCGCAGCGAGAACTATGACAAGTTCATGGAGACGATGGGTGAGTGTGTATGAGAGTGTGTGTGTGTGTGTGTGTAGTTCACAGTTAAGTGGGTCTTACTTTTCCTCCTGCTATGGTCTGGCCTTATGATCTAGTTCATGAGTATGTAACTGTGTCATGTGTTTCCATGAAGTTTGACATTGCTGTATGAATGTTAGTGCAGTGAGGTGCTGACAAGTTTGAGGTGATTATGGCACTACACATAATAATAGCAGTAGCTATATTAAGGTCTTTCTTTGGACTTGGACACAGTGTACTATACAGAGAGCA…	TT	CT	CTACAGCCTGGCnGACGGCACT	ACTTTTCCTCCTGCTATGGTCTGG	GTGGTGGTCAGGACTTTGTTGTTG	55	852
LG15	APOCI-SNP1	KC577800	Apolipoprotein C-I	85.789	CTGCGTCACCCCGACGACTGGAGAGANTATTATTATNATTGCTTTATAGGATACTGACACAGACACAAGC TTCATGNAGAGCATCAGATTATCCTCAAGACCTGTATTTATCCAAAAGTTTTGATGTTACCTGTTTCTTA ATATAAGTCTTCAAACTCAACTGCAAAGATCGGCTAGTTGTAATTCCAGCATTTAGACGTTAATTAATGT GTTTTAAAGAATTATTATTAGAGATCTGACAGTGTAACGGAGTCCACGTAAAGGAGCTGTCCTCTCTCTG TGGTGCTGACATACGGGGGGCGCTATTTTTTTTAGAGATAAATAATTTCTGTTTTTCTCCAGTAAACCCG TCTCTGTCCTTCCTCCTCATAGAGTCACAGCCAAAATGAGACTG…	CC	CT	ATAACTTCTCTGnTATGGTTTCCnTCCCC	TGTAACGGAGTCCACGTAAAGGAG	TGCGCGTGAATATCTGTGTAAATG	55	496
LG16	ECHS1	KC577811	Enoyl-CoA hydratase	17.376	AGAGATGCAGAATCGAACCTTTCAGGAGTGTTACGGTGGAAACTTCCTGGCTCATTGGAACAGAGTNTCCACAGTGAAGAAGCCTGTCATTGCAGCTGTCAATGGATTTGCTGTGAGTGTCTTTTTTTATTATTTTATTTGTGAGGCTGAGAGATGAGGCCCAGTTAGCAGTCAGCGTTCTCGTTCATCAGAGATGTTGGATGGGGTTCAAGATCAGGGCTGTACAGGTCAGTCAAGTTCTTCTACACCACACTCAGGAAGTAATGTTTTAGTAGGCCTCACTTTGTGCATAGTGGCATCATTGTGTTACAACCGGAAATAAAAATCCCCAGACTGTTGCTACAAAGTTGGAAGCATGCTTTTATCTAAAATATTATTGCATGCTGAAGCTTAAAGAAA…	GA	GG	ACTTTNTGCATA	TGCTGCGGGAGCGGACATCAA	GGTTGGCCAAACTGCGCCTTCTCT	60	>700
LG17	2-ALDH9A1	KC577803	Aldehyde dehydrogenase 9 family, member A1	34.19	AATAATTGNTCTTTAGATTAGAAGAACCTTTAATGATCCCTGTGGNAAAAGGAAGCAGTCGCAGCGAGGCATTTATCTGAGAGTTAATCAGCTGTGGTAGTGGCTCCAATGCTTTCACTTACCACAAAGCATTATTAAATAGTTTCTTTTAACCTGTACTAATTTTGGTTTTCATTAATATTTGGCTAATGTTTCTGTTCTTCCAGGGTGGCAGAGTGCTTTGTGGAGGAGAGCCTTTTGTCCCTAGTGACCCCAAGCTAAAAGGGGGCTACTTCATGTCACCCTGTGTACTTGGCAAGTCTCTGATTTTCTTGCAACACTATTCTGTGCCCAGTGCTAGTGAGGTTATAGTATCACATCTGCATATTTTGTGCTCCAATATGCACCAAACATTACATC…	AC	AA	CATTANTATTTG	AGTCGCAGCGAGGCATTTATCT	CTTGCCAAGTACACAGGGTGACAT	55	243
LG17	TM4SF5-SNP1	KC577815	Transmembrane 4 L six family member 5	93.478	TATACCCATAACCAGCAGCACGGAGAACAGAGACAGATGCCAGGACACCACGCCGNGNNNNTCTAAACAC AGCGACCAGAAAGTTTTGTTGGACAGGTAGTCTCTGGAGAGGGAGAGTGAGAAAGAGACAAGCTGTTTTT ATCTGGTGAACAGCAGGTTAATTAATGAGTGAACACAGTGGTCTACAGCCACTTTAATAGTCTGGTGTTA CAAGCTACAAGTTAAGCACCCAAATAGGCGGGGATGTTCTGGGCACCTTGTCTAACACTTTCTACAGGTG ACAAACNTAATAATTACAGTTTAAAGTTCTCTATATAACTAGATGATCATAATGTTTCAAAGGGGACATT TTAGGCGTAAGCGGAACGTTCTCTGTTGGTCATATGAAAATGTT…	AG	AA	ACAGGTGACAAACnTAATAATTA	ACAGCGACCAGAAAGTTTTGTTGG	AGAACGTCCCCACAGGTGAAACTA	55	446
LG19	HADH-SNP1	KC577801	3-hydroxyacyl-CoA dehydrogenase	29.545	ATCCNGGTGTATCCTGAGTAAAGACATGTTGGATACTGCTGAGTGAGGCTGTTTGATCAATTCTGTGGCTGTAATGACATCAGACAGTAACTCGTACCTTGCAGGACACTGGTGTTTTTCCAAGTGCTTTGNTGAAGTTCAGGAGTGAATCAAAAGTCTCTTGGCTTGTTGCTGAGGTTCCAATGACCTGAGGAAGATTAATACTTGAACACGTTTGATTCTGATAAAGTGTTAGTGCCATTAGACATCTCTATTCATTATGAGTCTGCATCACACAGATCTATGACACTTTACATTTCAGTTGTGTGTGTGTCCCTGTATTAAATCAGTATTAATCTGAATCAGTATATTCTGTAAATCTCCTCTGTAAACTGCTGGATAATGTCATTCAAATAATGG…	CT	CT	CTGTATNTGAGAGACGTCTT	GAGTGTGACAGCGGCTGAATGAAC	CTCCGAATCTGTCGAGCCTGTTG	55	240
LG20	ACACB-2	KC577807	Acetyl-Coenzyme A carboxylase beta	2.269	TGACTCNCCCNGCTCAGCAGANAACCAATGCCAAGGTGGNACTGCGTGNNCNACAGGTCAGATGTTAACTCATGATTTTGGTTTCTATTGAAAATGCTCACTGTTTGACATATAGTAAAAAGTAAACTGCATGGCAAACATGTTAGGACAAGAAATATGAAAGTGGAAAGCTGAAAAATAGAAATTCCTCTGAACTATTTAAAGCTGCTTTGTTCAGGTATTAAAAATGTGGATCGGCTTAGGCTCATCTTATCTGAAGTGTTACCTGAGCATGCAGAGGTGCATCAGATAGGGCAGTTACTGGACATGGTTTTCAACACAGGACAAAATTTTACACAATGATTCATGGTGAGAAATTCACCACTAGATGTCACTGTCCACTCTATACTATGGCAATGA…	CA	CC	GTGTTANCTGA	TGGCCGTGATCCCACACTGAC	AGGAAGATGGACTCCACCTGGTTG	60	168
LG22	2-ELVOL6-SNP1	KC577809	Elongation of very long chain fatty acids protein 6	6.046	GATGAACGCCGTGTCACCTGCAGGANACACACAGGGACAGGTGAGTACAGGTGAAGGTTCAGGTTTTTACCCATCTGCCCCTGAAAACAACAACACCTGACTGAGTTTCATCTGATCCAAGATACCGTGATAACCAGTGTGAGAGCCGCACAGTGATTTAAACTGTCATCAGAAACATGTGACACGTCTGAGTCACATGACCCAACACTGAGGGATGATGGTTATTTCTGAACCTGGTTCATGGTTTTTGGTGAAAATAACTGATAAAGTGACGACATCATGGATTTGATTCCTACAGAGAGATTTTAATCTCAACCAGACTCCATTGACAAAAACAGGGATTTTACTGATCAGAACATTAGAGCTGCTGAGACACTGCTGCCTCTGTCTGCTAGTTAC…	AA	AG	GAAAGTCNCACAGTNACACAGAC	GACCCAACACTGAGGGATGATGGT	TTTCCCCACATGTGGCTGAAGAG	55	383
LG22	2-ELOVL5	KC577808	Elongation of very long chain fatty acids protein 5	9.767	GTCCCATTTGCATGTCCATTTGTTGATACAGGAGAGCCATTCTGGTGCTCCTTCTTTAGAGAACCACTGTGCTTCTTGTACGTCTTGTGTGAGAGAAAGAGAAGCAGACAAAACATGTTATTACAAACAATGTTAGAATGATTACATCATAATTTAATTAATGAGACACAAAGAAAAATTACATATTTTTTTAAACTTGAACTTTTTTAAATGTCAGTATCGACCTCAAAACGTCCTCTAGTATCAGACAGGCTATAAGCATAATGTAACATTTTTATCAGTCTAAAAAGACAAATATACACTTTTATTYATAATATAAAGGATAGACTGGCTTTATTCTCTATTTTTTTAACAGTTGACGTATTCTCCTGAAAATACTAAAACCAACAATGCAATATA…	TT	TC	TTTTATTNATAATA	TGATACAGGAGAGCCATTCTGGTG	TGCAACAGTTCCTCCTGATTGAGT	55	494
Gene information	Primer name	GenBank accession no.	Sequence (5`-3`)	Tm	Product size (bp)	Publication
EF1A; Elongation factor-1 alpha	EF1A-F2		AGGGGCAGCAGCTTTGGTGAAGAC	63	101	Xia et al.(2011)
	EF1A-R2		GGAGTCGACATGGCCAATGACCAC	63
IFABP-a	ifabpa-102f	JX678843	AGATGGGAATTAACCTGGTGAAGAG	56	190
	ifabpa-291r		GCCCATGAGCCTGATAGTTCTGT	56
IFABP-b	ifabpb-277f	JX678844	CTCAGGTGCGTGGGAGATGGAG	58	91
	ifabpb-367r		CAGAGTTCTGGTGGTGGTCAGGAC	59
RPL13A; Ribosomal protein L13a	rpl13a-f	KC577816	AGCCAAACGCCCGAGGAGAG	60	126
	rpl13a-r		AGGCTGAAGGTGTTTGACGGTATC	57
Xia JH, He XP, Bai ZY, Lin G, Yue GH. (2011) Analysis of the Asian seabass transcriptome based on expressed sequence tags.DNA Research 18: 513-522
