# Supplementary material for: Whole genome scanning and association mapping identified a significant association between growth and a SNP in the IFABP-a gene of the Asian seabass
Source: BMC Genomics. 2013 May 1;14:295. doi: 10.1186/1471-2164-14-295 (PMC3653795; doi:10.1186/1471-2164-14-295)
Supplement: Additional file 2: Table S2 — Summary of the Asian seabass linkage map based on microsatellite and SNP markers. [file 1471-2164-14-295-S2.xls]

## Sheet: Sheet1
Supplementary Table 2. Summary of the Asian seabass linkage map based on microsatellite and SNP markers
Linagke group	Marker no.	Map distance (cM)	Marker space (cM)
1	9	58.6	6.5
2	3	40.1	20.1
3	8	36.5	5.2
4	5	28.2	7.05
5	10	42.5	4.72222
6	10	34.2	3.8
7	4	23.6	7.86667
8	6	16.4	3.28
9	7	26.5	4.41667
10	5	32.5	8.125
11	8	9.6	1.37143
12	9	62.4	7.8
13	6	12.9	2.58
14	3	22.2	11.1
15	5	85.8	21.45
16	7	23.2	3.86667
17	8	93.5	13.3571
18	4	34.4	11.4667
19	5	29.5	7.375
20	5	2.3	0.575
21	3	12.4	6.2
22	7	22.2	3.7
23	3	34	17
24	5	28.5	7.125
Total	145	812	n.a
Average	6	33.8	7.8
SD	2.2	22.1	5.5
