# Supplementary material for: Whole genome scanning and association mapping identified a significant association between growth and a SNP in the IFABP-a gene of the Asian seabass
Source: BMC Genomics. 2013 May 1;14:295. doi: 10.1186/1471-2164-14-295 (PMC3653795; doi:10.1186/1471-2164-14-295)
Supplement: Additional file 4: Table S3 — Significant heterogeneity of genotypes between two extreme size groups in the full sib mapping family. [file 1471-2164-14-295-S4.xls]

## Sheet: Sheet1
Supplementary Table 3. Significant heterogeneity of genotypes between two extreme size groups in the fullsib mapping family of Asian seabass
BW6M	Allele type	Genotypes in parents	Linkage group	Map distance (cM)	Low value_Heterozygosity no	Low value_Homozygosity no	Low value_heterozygosity (%)	High value_Heterozygosity no	High value_Homozygosity no	High value_heterozygosity (%)	One-tailed probability
IFABP-a-SNP1245	(ll,lm)	<lmxll>	LG5	0	8	22	26.67	24	6	80	3.351e-05
LcaTe0095	(ee,ef,eg,fg)	<efxeg>	LG24	0	17	12	58.62	29	1	96.6667	0.00038466
LcaTe0541	(ee,ef,eg,fg)	<efxeg>	LG3	9.85	18	12	60	28	1	96.5517	0.00061974
LcaTe0598	(ee,ef,eg,fg)	<efxeg>	LG7	6.94	17	13	56.67	28	2	93.3333	0.00097935
Lca955	(ll,lm)	<lmxll>	Lca955	33.98	24	6	80	14	16	46.6667	0.00610051
LcaTe0399	(ee,ef,eg,fg)	<efxeg>	LG23	0	26	4	86.67	17	13	56.6667	0.00847581
SL6M	Allele type	Genotypes in parents	Linkage group	Map distance (cM)	Low value_Heterozygosity no	Low value_Homozygosity no	Low value_heterozygosity (%)	High value_Heterozygosity no	High value_Homozygosity no	High value_heterozygosity (%)	one-tailed probability
Lca114	(ll,lm)	<lmxll>	LG9	6.18	20	10	66.6667	6	24	20	0.00025527
Lca1005	(ll,lm)	<lmxll>	LG9	6.18	20	10	66.6667	6	24	20	0.00025527
LcaTe0611	(ll,lm)	<lmxll>	LG16	17.58	7	23	23.3333	21	9	70	0.00028082
Lca263	(ll,lm)	<lmxll>	LG16	17.94	7	23	23.3333	21	9	70	0.00028082
IFABP-a-SNP1245	(ll,lm)	<lmxll>	LG5	0	9	21	30	23	7	76.6667	0.00028082
Lca283	(ll,lm)	<lmxll>	LG16	17.58	23	7	76.6667	9	21	30	0.00028082
ECHSI	(ll,lm)	<lmxll>	LG16	17.37	23	7	76.6667	9	21	30	0.00028082
LcaTe0541	(ee,ef,eg,fg)	<efxeg>	LG3	9.85	15	15	50	26	3	89.6552	0.00087534
Lca1022	(ee,ef,eg,fg)	<efxeg>	LG9	15.91	28	2	93.3333	18	12	60	0.00216907
LcaTe0194	(ee,ef,eg,fg)	<efxeg>	LG5	0.17	19	11	63.3333	28	2	93.3333	0.00459909
LcaTe0621	(ee,ef,eg,fg)	<efxeg>	LG9	8.84	18	12	60	27	3	90	0.00660153
Lca349	(ll,lm)	<lmxll>	LG21	5.44	20	10	66.6667	10	20	33.3333	0.00763291
TL6M	Allele type	Genotypes in parents	Linkage group	Map distance (cM)	Low value_Heterozygosity no	Low value_Homozygosity no	Low value_heterozygosity (%)	High value_Heterozygosity no	High value_Homozygosity no	High value_heterozygosity (%)	One-tailed probability
IFABP-a-SNP1245	(ll,lm)	<lmxll>	LG5	0	9	21	30	25	5	83.3333	0.00002917
Lca114	(ll,lm)	<lmxll>	LG9	6.18	21	9	70	7	23	23.3333	0.00028082
Lca1005	(ll,lm)	<lmxll>	LG9	6.18	21	9	70	7	23	23.3333	0.00028082
LcaTe0541	(ee,ef,eg,fg)	<efxeg>	LG3	9.85	16	14	53.3333	27	2	93.1034	0.00053815
LcaTe0611	(ll,lm)	<lmxll>	LG16	17.58	8	22	26.6667	20	10	66.6667	0.00169544
Lca263	(ll,lm)	<lmxll>	LG16	17.94	8	22	26.6667	20	10	66.6667	0.00169544
ECHSI	(ll,lm)	<lmxll>	LG16	17.37	22	8	73.3333	10	20	33.3333	0.00169544
Lca1022	(ee,ef,eg,fg)	<efxeg>	LG9	15.91	28	2	93.3333	18	12	60	0.00216907
Lca283	(ll,lm)	<lmxll>	LG16	17.58	21	8	72.4138	10	20	33.3333	0.00233123
LcaTe0194	(ee,ef,eg,fg)	<efxeg>	LG5	0.17	17	13	56.6667	27	3	90	0.00324999
LcaTe0621	(ee,ef,eg,fg)	<efxeg>	LG9	8.84	18	12	60	27	3	90	0.00660153
LcaTe0095	(ee,ef,eg,fg)	<efxeg>	LG24	0	18	12	60	27	3	90	0.00660153
SL9M	Allele type	Genotypes in parents	Linkage group	Map distance (cM)	Low value_Heterozygosity no	Low value_Homozygosity no	Low value_heterozygosity (%)	High value_Heterozygosity no	High value_Homozygosity no	High value_heterozygosity (%)	One-tailed probability
IFABP-a-SNP1245	(ll,lm)	<lmxll>	LG5	0	8	22	26.6667	27	3	90	4.6e-07
Lca272	(ll,lm)	<lmxll>	LG5	12.06	11	19	36.6667	24	5	82.7586	0.0002999
LcaTe0194	(ee,ef,eg,fg)	<efxeg>	LG5	0.17	17	13	56.6667	28	2	93.3333	0.00097935
LcaTe0541	(ee,ef,eg,fg)	<efxeg>	LG3	9.85	17	13	56.6667	26	3	89.6552	0.00398862
TL9M	Allele type	Genotypes in parents	Linkage group	Map distance (cM)	Low value_Heterozygosity no	Low value_Homozygosity no	Low value_heterozygosity (%)	High value_Heterozygosity no	High value_Homozygosity no	High value_heterozygosity (%)	one-tailed probability
IFABP-a-SNP1245	(ll,lm)	<lmxll>	LG5	0	8	22	26.6667	26	4	86.6667	2.3e-06
Lca272	(ll,lm)	<lmxll>	LG5	12.06	11	19	36.6667	23	6	79.3103	0.00085686
LcaTe0194	(ee,ef,eg,fg)	<efxeg>	LG5	0.17	17	13	56.6667	28	2	93.3333	0.00097935
Lca263	(ll,lm)	<lmxll>	LG16	17.94	11	19	36.6667	18	11	62.069	0.00108376
LcaTe0541	(ee,ef,eg,fg)	<efxeg>	LG3	9.85	17	13	56.6667	26	3	89.6552	0.00398862
APOE-SNP1	(hh,hk,kk)	<hkxhk>	LG3	35.38	3	27	10	12	17	41.3793	0.00528123
LcaTe0621	(ee,ef,eg,fg)	<efxeg>	LG9	8.84	20	10	66.6667	28	2	93.3333	0.00933969
BW9M	Allele type	Genotypes in parents	Linkage group	Map distance (cM)	Low value_Heterozygosity no	Low value_Homozygosity no	Low value_heterozygosity (%)	High value_Heterozygosity no	High value_Homozygosity no	High value_heterozygosity (%)	one-tailed probability
IFABP-a-SNP1245	(ll,lm)	<lmxll>	LG5	0	6	24	20	27	3	90	3e-08
Lca272	(ll,lm)	<lmxll>	LG5	12.06	9	21	30	24	5	82.7586	4.29e-05
APOE-SNP1	(hh,hk,kk)	<hkxhk>	LG3	35.38	3	27	10	11	19	36.6667	0.00072711
LcaTe0194	(ee,ef,eg,fg)	<efxeg>	LG5	0.17	17	13	56.6667	28	2	93.3333	0.00097935
LcaTe0095	(ee,ef,eg,fg)	<efxeg>	LG24	0	18	12	60	28	2	93.3333	0.00216907
Lca114	(ll,lm)	<lmxll>	LG9	6.18	18	12	60	7	23	23.3333	0.00339173
Lca1005	(ll,lm)	<lmxll>	LG9	6.18	18	12	60	7	23	23.3333	0.00339173
Lca478	(ll,lm)	<lmxll>	LG5	42.54	22	8	73.3333	12	18	40	0.00724376
